# Supplementary material for: Immunization Coverage and Antibody Retention against Rabies in Domestic Dogs in Lusaka District, Zambia
Source: Pathogens. 2021 Jun 11;10(6):738. doi: 10.3390/pathogens10060738 (PMC8231269; doi:10.3390/pathogens10060738)
Supplement: Supplementary file 1 [file pathogens-10-00738-s001.zip]

Archive with 3 entries (3 files):
- Table S1_Selected wards in the EPI cluster survey.xlsx
- Table S2_Vaccination history of single-vaccinated dogs.xlsx
- Table S3_Vaccination history of multiple-vaccinated dogs.xlsx
