# Supplementary material for: Immunization Coverage and Antibody Retention against Rabies in Domestic Dogs in Lusaka District, Zambia
Source: Pathogens. 2021 Jun 11;10(6):738. doi: 10.3390/pathogens10060738 (PMC8231269; doi:10.3390/pathogens10060738)
Supplement: Supplementary file 1 [file pathogens-10-00738-s001.zip › Table S1_Selected wards in the EPI cluster survey.xlsx]

## Sheet: Table S1
Table S1. Selected wards in the EPI cluster survey.
Constituency	No.	Ward	Number of households	Cumulative number of households	Cluster number
Chawama Constituency	1	Nkoloma	16501	16501	1
	2	Chawama	15264	31765
	3	John Howard	6093	37858	2
	4	Lilayi	3050	40908
Kabwata Constituency	5	Kamwala	10049	50957
	6	Kabwata	4835	55792	3
	7	Libala	4487	60279
	8	Chilenje	10521	70800	4
	9	Kamulanga	5185	75985
Kanyama Constituency	10	Kanyama	36834	112819	5,6
	11	Harry Mwaanga Nkumbula	35989	148808	7,8
	12	Munkolo	6172	154980
Lusaka Central Constituency	13	Silwizya	1595	156575
	14	Independence	3638	160213
	15	Lubwa	7635	167848	9
	16	Kabulonga	12704	180552
Mandevu Constituency	17	Roma	14120	194672	10
	18	Mulungushi	2950	197622
	19	Ngwerere	14164	211786	11
	20	Chaisa	4566	216352
	21	Justine Kabwe	8560	224912	12
	22	Raphael Chota	18999	243911	13
	23	Mpulungu	11490	255401	14
Matero Constituency	24	Muchinga	8202	263603
	25	Kapwepwe	10952	274555	15
	26	Lima	13195	287750
	27	Mwembeshi	13016	300766	16
	28	Matero	11688	312454	17
Munali Contituency	29	Chainda	8485	320939
	30	Mtendere	22729	343668	18
	31	Kalingalinga	8714	352382	19
	32	Chakunkula	6647	359029
	33	Munali	9335	368364	20
Sampling interval†			18418.2
Random number			15120
† Sampling interval = Total population (Households) to be surveyed / Number of clusters
Data: 2010 CENSUS OF POPULATION AND HOUSING PRELIMINARY REPORT
