# Supplementary material for: Immunization Coverage and Antibody Retention against Rabies in Domestic Dogs in Lusaka District, Zambia
Source: Pathogens. 2021 Jun 11;10(6):738. doi: 10.3390/pathogens10060738 (PMC8231269; doi:10.3390/pathogens10060738)
Supplement: Supplementary file 1 [file pathogens-10-00738-s001.zip › Table S2_Vaccination history of single-vaccinated dogs.xlsx]

## Sheet: Table S2
Table S2. Vaccination history of single-vaccinated dogs.
ID	Antibody titer (IU/ml)	Days after vaccination	Vaccine product	Date of blood sampling	Date of the last vaccination
393	23.4	18	Rabisin	March 25, 2015	March 7, 2015
398	2	338	Rabisin	March 25, 2015	April 21, 2014
400	23.4	365	Rabisin	March 26, 2015	March 26, 2014
402	0.13	1086	Rabisin	March 26, 2015	April 4, 2012
409	0.22	1117	Rabisin	March 26, 2015	March 4, 2012
416	0.29	42	Rabisin	March 26, 2015	February 12, 2015
422	2.6	260	Rabisin	March 27, 2015	July 10, 2014
444	3.4	233	Rabisin	March 30, 2015	August 9, 2014
446	1.1	97	Rabisin	March 31, 2015	December 24, 2014
449	0.5	385	Rabigen mono Virbac	March 31, 2015	March 11, 2014
450	1.5	207	Rabisin	March 31, 2015	September 5, 2014
451	0.29	207	Rabisin	March 31, 2015	September 5, 2014
462	10.3	529	Rabisin	April 1, 2015	October 19, 2013
482	0.17	218	Rabisin	April 2, 2015	August 27, 2014
486	0.87	54	Rabisin	April 2, 2015	February 7, 2015
493	0.5	486	Rabisin	April 8, 2015	December 8, 2013
494	0.056	718	Rabisin	April 8, 2015	April 20, 2013
495	0.13	369	Rabisin	April 8, 2015	April 4, 2014
503	0.87	356	Rabisin	April 9, 2015	April 18, 2014
507	0.073	449	Rabigen mono Virbac	April 9, 2015	January 15, 2014
508	0.24	449	Rabigen mono Virbac	April 9, 2015	January 15, 2014
553	1.1	791	Rabisin	April 14, 2015	February 12, 2013
575	3.4	171	Rabisin	April 16, 2015	October 27, 2014
578	0.5	76	Rabisin	April 16, 2015	January 30, 2015
581	0.38	530	Rabisin	April 16, 2015	November 2, 2013
584	0.096	319	Rabisin	April 17, 2015	June 2, 2014
588	13.5	32	Rabisin	April 17, 2015	March 16, 2015
B10	0.66	102	Rabisin	April 13, 2015	January 1, 2015
B11	5.9	102	Rabisin	April 13, 2015	January 1, 2015
B15	2	481	Rabisin	April 14, 2015	December 19, 2013
B25	0.096	149	Rabies Vet	April 14, 2015	November 16, 2014
B27	0.056	402	Rabisin	April 14, 2015	March 8, 2014
B38	0.66	164	Rabisin	April 15, 2015	November 2, 2014
B40	0.056	54	Rabies Vet	April 14, 2015	February 21, 2015
B46	40.5	74	Rabisin	April 16, 2015	February 1, 2015
B48	0.87	265	Rabisin	April 16, 2015	July 25, 2014
B53	4.5	85	Rabies Vet	April 14, 2015	January 21, 2015
