# Supplementary material for: Immunization Coverage and Antibody Retention against Rabies in Domestic Dogs in Lusaka District, Zambia
Source: Pathogens. 2021 Jun 11;10(6):738. doi: 10.3390/pathogens10060738 (PMC8231269; doi:10.3390/pathogens10060738)
Supplement: Supplementary file 1 [file pathogens-10-00738-s001.zip › Table S3_Vaccination history of multiple-vaccinated dogs.xlsx]

## Sheet: Table S3
Table S3. Vaccination history of multiple-vaccinated dogs.
ID	Antibody titer (IU/ml)	Number of vaccination that had been done before the blood sampling	Days after the latest vaccination	Vaccine product	Date of blood sampling
397	1.5	2	456	Rabisin	March 25, 2015
399	210.4	2	18	Rabisin	March 25, 2015
407	0.66	3	348	Rabisin	March 26, 2015
417	2.6	5	1323	Rabisin	March 26, 2015
425	13.5	2	575	Rabisin	March 27, 2015
426	5.9	2	575	Rabisin	March 27, 2015
435	30.8	4	53	Rabisin	March 30, 2015
442	70.1	2	234	Rabisin	March 30, 2015
463	2.6	2	334	Rabisin	April 1, 2015
464	2	2	334	Rabisin	April 1, 2015
466	0.096	2	740	Rabisin	April 1, 2015
474	17.8	5	221	Rabisin	April 1, 2015
479	5.9	4	224	Rabisin	April 2, 2015
487	0.2	4	250	Rabisin	April 2, 2015
489	0.073	4	225	Rabisin	April 2, 2015
490	0.87	4	718	Rabisin	April 8, 2015
518	2.6	2	454	Rabisin	April 10, 2015
527	0.38	2	454	Rabisin	April 10, 2015
535	10.3	5	24	Rabisin	April 13, 2015
543	13.5	3	79	Rabies Vet, Rabisin	April 13, 2015
546	0.87	4	282	Rabisin	April 14, 2015
552	4.5	4	66	Rabies Vet, Rabisin	April 14, 2015
559	1.1	3	708	Rabisin	April 15, 2015
560	7.8	7	95	Rabies Vet, Rabisin	April 15, 2015
570	1.5	5	67	Rabies Vet, Rabisin	April 15, 2015
571	1.1	2	1258	Rabisin	April 16, 2015
572	0.29	4	166	Rabisin	April 16, 2015
573	1.1	5	54	Rabisin	April 16, 2015
576	13.5	3	49	Rabisin	April 16, 2015
577	53.3	2	48	Rabisin	April 16, 2015
580	4.5	3	642	Rabisin	April 16, 2015
586	7.8	2	161	Rabisin	April 17, 2015
B1	4.5	2	93	Rabisin	April 13, 2015
B2	23.4	2	276	Rabisin	April 13, 2015
B5	2	2	71	Rabisin	April 13, 2015
B6	3.4	2	330	Rabisin	April 13, 2015
B8	13.5	2	142	Rabisin	April 13, 2015
B9	2	2	142	Rabisin	April 13, 2015
B12	3.4	3	142	Rabisin	April 13, 2015
